# Supplementary material for: Genome-wide identification of the ABC gene family in sweet potato and its expression profiles in response to iron, aluminum, zinc, and copper stresses
Source: Front Plant Sci. 2026 Jun 10;17:1815302. doi: 10.3389/fpls.2026.1815302 (PMC13291858; doi:10.3389/fpls.2026.1815302)
Supplement: Supplementary file 1 [file Table1.xlsx]

## Sheet: Sheet1
SupplementarytableS1.Basic Information of the IbABC Family Members in Sweet Potato
	ID	Gene name	Amino acids	Molecular weight	Isoelectric point	Instability index	GRAVY	Predicted Subcellular location
1	g32269.t1	IbABCA1	735	82509.9	8.52	36.31	-0.08	Plasma membrane
2	g43048.t1	IbABCA2	1659	184269	5.64	39.88	0.061	Plasma membrane
3	g53530.t1	IbABCA3	951	106118	7.48	41.29	-0.051	Plasma membrane
4	g53535.t1	IbABCA4	864	96286	8.24	41.31	0	Plasma membrane
5	g1318.t1	IbABCB1	1223	133602	9.08	36.57	0.112	Plasma membrane
6	g5572.t1	IbABCB2	1275	136982	6.84	34.52	0.143	Plasma membrane
7	g14668.t1	IbABCB3	1338	147129	8.8	35.96	0.042	Plasma membrane
8	g17337.t1	IbABCB4	630	67850	8.25	32.89	0.139	Endoplasmic reticulum
9	g17513.t1	IbABCB5	1237	140634	6.54	41.7	-0.282	Endoplasmic reticulum
10	g19792.t1	IbABCB6	1154	125604	8.6	32.84	0.157	Plasma membrane
11	g19793.t1	IbABCB7	1205	131517	8.8	34.82	0.127	Plasma membrane
12	g20247.t1	IbABCB8	1282	142582	5.72	49.6	0.059	Plasma membrane
13	g20718.t1	IbABCB9	1250	137798	6.49	44.67	0.082	Plasma membrane
14	g23634.t1	IbABCB10	1230	134341	8.55	40.9	0.025	Plasma membrane
15	g25107.t1	IbABCB11	495	54768.6	8.41	40.79	0.192	Plasma membrane
16	g25228.t1	IbABCB12	1320	143808	7.6	38.36	0.045	Plasma membrane
17	g25319.t1	IbABCB13	722	78517.8	8.71	34.5	0.189	Plasma membrane
18	g25655.t1	IbABCB14	1286	142457	5.84	47.42	0.018	Vacuole
19	g30093.t1	IbABCB15	1258	136782	8.09	37.27	0.145	Plasma membrane
20	g30121.t1	IbABCB16	1222	132548	8.95	40.16	0.081	Plasma membrane
21	g32017.t1	IbABCB17	704	76224.7	6.14	37.07	0.139	Plasma membrane
22	g32021.t1	IbABCB18	684	73674.1	7.32	33.44	0.207	Plasma membrane
23	g34715.t1	IbABCB19	1271	137949	6.8	37.26	0.184	Plasma membrane
24	g34716.t1	IbABCB20	1274	140648	6.6	37.49	0.151	Plasma membrane
25	g37468.t1	IbABCB21	1232	134487	7.09	38.08	0.083	Plasma membrane
26	g40423.t1	IbABCB22	1173	128353	8.31	42.18	0.027	Plasma membrane
27	g40744.t1	IbABCB23	849	95106.3	8.84	38.17	-0.111	Plasma membrane
28	g41706.t1	IbABCB24	1218	132396	8.3	33	0.149	Plasma membrane
29	g45972.t1	IbABCB25	1177	128235	8.08	37.34	0.092	Plasma membrane
30	g46727.t1	IbABCB26	1228	134638	8.47	36.57	0.149	Plasma membrane
31	g46728.t1	IbABCB27	1245	135568	8.11	37.66	0.107	Plasma membrane
32	g46730.t1	IbABCB28	1453	158985	8.75	41.71	0.066	Plasma membrane
33	g55161.t1	IbABCB29	2397	264475	7.15	48.07	-0.407	Plasma membrane
34	g58077.t1	IbABCB30	1361	149203	7.85	35.74	0.071	Plasma membrane
35	g60954.t1	IbABCB31	1376	151262	8.03	42.13	-0.121	Plasma membrane
36	g5471.t1	IbABCC1	1489	167007	6.31	35.83	0.085	Plasma membrane
37	g5473.t1	IbABCC2	1212	135369	6.72	34.35	0.149	Plasma membrane
38	g5476.t1	IbABCC3	1475	165992	7.25	38.12	0.071	Plasma membrane
39	g9057.t1	IbABCC4	1442	160764	7.92	38.58	0.114	Plasma membrane
40	g13424.t1	IbABCC5	1506	167740	7.67	33.03	0.206	Plasma membrane
41	g26910.t1	IbABCC6	1272	141696	7.48	34.78	0.194	Plasma membrane
42	g31351.t1	IbABCC7	1347	149757	6.32	33.28	0.339	Plasma membrane
43	g31353.t1	IbABCC8	1421	158480	5.83	34.52	0.28	Plasma membrane
44	g31354.t1	IbABCC9	1234	137525	6.32	37.05	0.147	Plasma membrane
45	g35156.t1	IbABCC10	1322	147478	6.22	41.44	0.122	Plasma membrane
46	g37136.t1	IbABCC11	678	76736.7	8.95	40.67	-0.001	Plasma membrane
47	g37148.t1	IbABCC12	1121	124705	5.59	43.26	-0.024	Plasma membrane
48	g44531.t1	IbABCC13	1220	136709	8.82	38.21	0.066	Plasma membrane
49	g45754.t1	IbABCC14	1655	184857	6.07	39.17	0.087	Plasma membrane
50	g49471.t1	IbABCC15	1482	164926	6.22	39.18	0.222	Plasma membrane
51	g51750.t1	IbABCC16	1298	143999	5.87	43.22	0.18	Plasma membrane
52	g53988.t1	IbABCC17	1405	156215	6.32	38	0.155	Plasma membrane
53	g53989.t1	IbABCC18	1161	128374	6.25	34.48	0.173	Plasma membrane
54	g29902.t1	IbABCD1	1431	160310	8.79	42.61	-0.064	Plasma membrane
55	g64132.t1	IbABCD2	657	74107.9	6.07	48.43	-0.024	Plasma membrane
56	g14399.t1	IbABCE1	606	68195.7	8.35	36.65	-0.256	Cytoplasm
57	g6070.t1	IbABCF1	601	67280	6.21	38.97	-0.371	Chloroplast
58	g33838.t1	IbABCF2	723	80443.8	5.57	34.59	-0.621	Cytoplasm
59	g47822.t1	IbABCF3	732	81294.5	6.54	40.47	-0.171	Plasma membrane
60	g1653.t1	IbABCG1	714	80176.7	8.92	45.09	-0.155	Plasma membrane
61	g1667.t1	IbABCG2	679	75366.2	9.38	46.01	-0.144	Plasma membrane
62	g2040.t1	IbABCG3	1889	211445	7.93	41.69	-0.044	Plasma membrane
63	g3296.t1	IbABCG4	1442	162693	7.93	39.47	0.034	Plasma membrane
64	g3522.t1	IbABCG5	718	79961.3	8.8	43.94	0.092	Plasma membrane
65	g3584.t1	IbABCG6	416	46616.1	8.88	40.66	0.14	Plasma membrane
66	g4384.t1	IbABCG7	698	77235.3	8.79	45.19	0.136	Plasma membrane
67	g4385.t1	IbABCG8	683	75647.1	9.21	44.22	0.127	Plasma membrane
68	g9949.t1	IbABCG9	1214	136275	9.09	39.6	0.094	Plasma membrane
69	g10234.t1	IbABCG10	1106	123000	8.51	45.44	-0.146	Plasma membrane
70	g10297.t1	IbABCG11	868	96326.9	8.23	37.61	0.26	Plasma membrane
71	g10324.t1	IbABCG12	659	72896.1	8.98	35.88	0.29	Plasma membrane
72	g12539.t1	IbABCG13	710	78304.1	7.95	42.24	-0.059	Vacuole
73	g12544.t1	IbABCG14	833	89062.8	9.15	40.84	0.168	Plasma membrane
74	g13729.t1	IbABCG15	683	74960	9.28	33.53	0.216	Plasma membrane
75	g14040.t1	IbABCG16	1470	165676	8.31	36.52	0.039	Plasma membrane
76	g16907.t1	IbABCG17	714	78940.4	6.53	45.87	-0.15	Plasma membrane
77	g20058.t1	IbABCG18	1510	171002	7.8	35.46	-0.022	Plasma membrane
78	g20105.t1	IbABCG19	1311	148212	8.65	41.31	-0.039	Plasma membrane
79	g20235.t1	IbABCG20	705	77732.7	7.14	40.09	0.191	Vacuole
80	g20615.t1	IbABCG21	277	29288.7	9.14	45.94	0.182	Chloroplast
81	g21132.t1	IbABCG22	1447	163382	8.54	43.09	0.009	Plasma membrane
82	g21148.t1	IbABCG23	1399	158553	8.72	42.82	0.021	Nuclear
83	g21180.t1	IbABCG24	1375	155473	8.43	40.03	0.118	Plasma membrane
84	g25036.t1	IbABCG25	834	91888.3	8.41	39.95	0.065	Plasma membrane
85	g25142.t1	IbABCG26	1489	168539	6.34	38.94	0.047	Plasma membrane
86	g25143.t1	IbABCG27	1365	154425	8.98	34.74	0.045	Plasma membrane
87	g25671.t1	IbABCG28	753	82985.8	9.25	41.93	0.124	Plasma membrane
88	g26079.t1	IbABCG29	1351	153287	9.05	36.76	0.11	Plasma membrane
89	g28351.t1	IbABCG30	1038	118467	9.58	55.67	-0.205	Plasma membrane
90	g31617.t1	IbABCG31	819	91010.2	6.05	39.29	-0.105	Plasma membrane
91	g33708.t1	IbABCG32	463	51955.5	6.21	34.73	-0.33	Cytoplasm
92	g34263.t1	IbABCG33	635	70555.6	8.79	42.18	0.199	Plasma membrane
93	g35444.t1	IbABCG34	1427	161034	8.29	45	0.098	Plasma membrane
94	g35445.t1	IbABCG35	1403	158645	8.25	47.02	0.021	Plasma membrane
95	g35465.t1	IbABCG36	505	57101.7	6.72	46.17	0.187	Nuclear
96	g35466.t1	IbABCG37	872	98021.5	6.85	43.31	0.007	Chloroplast
97	g35503.t1	IbABCG38	788	88575.9	9.17	35.16	-0.088	Plasma membrane
98	g35531.t1	IbABCG39	783	88739.1	9.18	37	-0.173	Plasma membrane
99	g38488.t1	IbABCG40	671	74418.1	8.71	42.16	0.089	Plasma membrane
100	g42375.t1	IbABCG41	500	55612.6	5.99	42.42	0.153	Plasma membrane
101	g42466.t1	IbABCG42	674	74901.9	9.19	38.64	0.133	Plasma membrane
102	g42692.t1	IbABCG43	1427	160945	8.5	35.62	0.018	Plasma membrane
103	g44319.t1	IbABCG44	1315	149093	9.23	41.18	0.09	Plasma membrane
104	g45609.t1	IbABCG45	786	86903.3	9.21	41.38	-0.097	Plasma membrane
105	g45623.t1	IbABCG46	649	71594.9	8.88	39.02	-0.006	Plasma membrane
106	g45625.t1	IbABCG47	615	68855.3	8.57	37.55	0.093	Plasma membrane
107	g47643.t1	IbABCG48	663	73722.5	8.93	38.29	0.106	Plasma membrane
108	g47651.t1	IbABCG49	654	72771.1	8.79	42.46	0.066	Plasma membrane
109	g47837.t1	IbABCG50	645	71298	8.75	41.22	0.227	Plasma membrane
110	g47867.t1	IbABCG51	601	66693.3	8.99	36.93	-0.047	Plasma membrane
111	g50910.t1	IbABCG52	617	68603.1	9.44	44.87	0.099	Plasma membrane
112	g50911.t1	IbABCG53	696	77521.1	8.97	46.72	0.106	Plasma membrane
113	g51391.t1	IbABCG54	1399	157777	7.98	37.1	0.074	Plasma membrane
114	g51394.t1	IbABCG55	1316	147315	6.54	37.76	0.227	Plasma membrane
115	g51397.t1	IbABCG56	1133	128175	5.96	43.33	0.041	Plasma membrane
116	g53649.t1	IbABCG57	598	65770.8	7.66	56.13	0.089	Plasma membrane
117	g53951.t1	IbABCG58	677	76948.6	9.03	46.85	0.014	Plasma membrane
118	g54138.t1	IbABCG59	593	65284	9.37	32.24	0.112	Plasma membrane
119	g54593.t1	IbABCG60	598	67120.1	7.64	38.81	0.185	Plasma membrane
120	g54987.t1	IbABCG61	1084	120060	9.04	48.26	-0.12	Plasma membrane
121	g55275.t1	IbABCG62	1469	167124	8.54	37.48	-0.044	Plasma membrane
122	g57996.t1	IbABCG63	954	105307	8.36	38.98	-0.061	Plasma membrane
123	g59508.t1	IbABCG64	661	73551.8	8.32	45.05	-0.021	Plasma membrane
124	g59509.t1	IbABCG65	688	75959	8.95	39.98	0.084	Plasma membrane
125	g60691.t1	IbABCG66	655	73186.1	8.95	40.65	0.122	Plasma membrane
126	g60842.t1	IbABCG67	1108	123272	8.83	45.73	-0.127	Plasma membrane
127	g61034.t1	IbABCG68	1462	166050	8.5	37.03	-0.065	Plasma membrane
128	g63926.t1	IbABCG69	696	77398.9	8.48	47.82	0.173	Plasma membrane
129	g2098.t1	IbABCI1	214	23476.2	9.01	34.59	-0.055	Chloroplast
130	g2108.t1	IbABCI2	244	26816	8.5	37.88	-0.107	Nuclear
131	g5285.t1	IbABCI3	265	29541.9	5.77	35.25	-0.084	Nuclear
132	g13745.t1	IbABCI4	264	29037.4	5.88	42.28	-0.044	Chloroplast
133	g14511.t1	IbABCI5	229	25608.1	9.83	42.8	-0.086	Mitochondrion
134	g14561.t1	IbABCI6	203	22764.7	9.62	45.52	-0.081	Mitochondrion
135	g14564.t1	IbABCI7	229	25574.1	9.83	43.64	-0.082	Mitochondrion
136	g25431.t1	IbABCI8	335	36748.5	6.99	43.83	-0.076	Chloroplast
137	g33394.t1	IbABCI9	299	32760.9	9.45	38.87	-0.038	Cytoplasm
138	g35302.t1	IbABCI10	248	26996.4	5.71	26.49	0.008	Golgi apparatus
139	g52034.t1	IbABCI11	221	23870.3	7.1	33.31	-0.071	Cytoplasm
