# Supplementary material for: Genome-wide identification of the ABC gene family in sweet potato and its expression profiles in response to iron, aluminum, zinc, and copper stresses
Source: Front Plant Sci. 2026 Jun 10;17:1815302. doi: 10.3389/fpls.2026.1815302 (PMC13291858; doi:10.3389/fpls.2026.1815302)
Supplement: Supplementary file 2 [file Table2.xlsx]

## Sheet: Sheet1
Supplementary Table S2. Primers used for qRT-PCR.
Gene name	Forward primer sequence (5′-3′)	Reverse primer sequence (5′-3′)
Actin	TATGGTTGGGATGGGACAGAA	CGGTAAGAAGGACAGGGTGCT
IbABCA2	TTGAAGTCAGCTCAAATGACTTGG	GCAACCTTGAAATGTTGCACC
IbABCB2	GCGGCGGTTGGCAATGG	AACGGCGTGAACTACATCCTTG
IbABCB7	CAGCAAAGCAAATGGCATTGTAGG	AATGGTGCGGTCAAGAATGGAAG
IbABCC14	GTGCTATTATGCTTGCTCTCATGTTC	TCTCTTATCTGTTCGCTGTAATCCTTC
IbABCD2	ACCCCATCATGACACCATTC	ACGTGCATAGTCTCTCAACAC
IbABCE1	AGTTGCAAAGAGTTGCCTTGG	TGTACAATCCACCGATGGCAT
IbABCF2	CCACTGAACTTACTCCTCCATTACTG	CAACATTAGATAGCCTGAAGTCCTCTC
IbABCF3	GCTTTGGCAGGACAGGATGATGG	GATCTCAGCAGCACGCTTCTCAG
IbABCG16	GCGGCTGGACTTGGCTTGAG	AATTGTTGGGCGGAGACCTGAAAG
IbABCG43	CATCGTCGCCGCCTTCTTCTATG	ATGCCACCAATCCGTACAATGTCC
IbABCG68	GGCGAGTAGGCTCATGGAGGAG	TTCGGAGGCGGTCGTAGGTG
IbABCI10	CGGCTCAAGAAGGAGAAGAGAATG	CTCAACAAGAAGGCAGACCACATC
